# Supplementary material for: A Novel Zein-Based Composite Nanoparticles for Improving Bioaccessibility and Anti-Inflammatory Activity of Resveratrol
Source: Foods. 2021 Nov 11;10(11):2773. doi: 10.3390/foods10112773 (PMC8624517; doi:10.3390/foods10112773)
Supplement: Supplementary file 1 [file foods-10-02773-s001.zip]

Archive with 1 entries (1 files):
- foods-1439996-supplementary.pdf
